# Supplementary material for: Genome-wide analysis of basic helix–loop–helix genes in Dendrobium catenatum and functional characterization of DcMYC2 in jasmonate-mediated immunity to Sclerotium delphinii
Source: Front Plant Sci. 2022 Aug 2;13:956210. doi: 10.3389/fpls.2022.956210 (PMC9378844; doi:10.3389/fpls.2022.956210)
Supplement: Supplementary file 2 [file Table_1.XLSX]

## Sheet: Primer
Table S1 Primers used for qRT-PCR
Primer name	Sequence (5'-3')	Fragment size
DcPR3-F	GATGATAACGCCTGTCCTGC	115
DcPR3-R	GCTCACGCTTACGAGTGTCTA
DcACTIN-F	GATTTGCTGGTGACGATGC	136
DcACTIN-R	AGGATACCTCTTTTGGACTGG
DcLOX2-F	CCACTACTACCCGCAACCC	149
DcLOX2-R	TGAGAACATCGGCGAGGAC
