# Supplementary material for: Genome-wide analysis of basic helix–loop–helix genes in Dendrobium catenatum and functional characterization of DcMYC2 in jasmonate-mediated immunity to Sclerotium delphinii
Source: Front Plant Sci. 2022 Aug 2;13:956210. doi: 10.3389/fpls.2022.956210 (PMC9378844; doi:10.3389/fpls.2022.956210)
Supplement: Supplementary file 3 [file Table_2.XLSX]

## Sheet: Table S2
Table S2 Characteristics of bHLH genes in P. equestris
No.	Gene ID	Rename	Clade	Protein(aa)	pI	MW(Da)
1	LOC110029077	PebHLH001	Ⅰa	192	9.04	21297.6
2	LOC110029739	PebHLH002	Ⅰa	339	5.84	37660.3
3	LOC110033513	PebHLH003	Ⅰa	263	7.21	29007.6
4	LOC110030406	PebHLH004	Ⅰa	221	7.08	24378.5
5	LOC110033382	PebHLH005	Ⅰa	304	7.57	33681.1
6	LOC110025020	PebHLH006	Ⅰa	284	5.28	32531.6
7	LOC110028966	PebHLH007	Ⅰa	327	9.07	37390.9
8	LOC110019032	PebHLH008	Ⅰa	317	7.63	34976.6
9	LOC110033555	PebHLH009	Ⅰb	290	4.71	31451.5
10	LOC110023674	PebHLH010	Ⅰb	260	4.4	29168.8
11	LOC110028907	PebHLH011	Ⅰb	191	4.15	21049.2
12	LOC110019318	PebHLH012	Ⅰb	168	9.99	18747.4
13	LOC110035466	PebHLH013	Ⅰb	165	9.99	18431
14	LOC110036841	PebHLH014	Ⅱ	290	6.27	32875.6
15	LOC110018878	PebHLH015	Ⅱ	404	4.55	45313
16	LOC110025584	PebHLH016	Ⅲa	190	5.18	21539.2
17	LOC110031922	PebHLH017	Ⅲa	486	4.78	54806
18	LOC110035317	PebHLH018	Ⅲb	527	4.76	56452.7
19	LOC110023822	PebHLH019	Ⅲb	111	10.18	12946
20	LOC110033767	PebHLH020	Ⅲb	286	4.62	31849.1
21	LOC110026134	PebHLH021	Ⅲc	244	5.73	26982.4
22	LOC110031825	PebHLH022	Ⅲd	560	6.68	61823.7
23	LOC110025075	PebHLH023	Ⅲd	497	6.39	55364.4
24	LOC110018804	PebHLH024	Ⅲd	429	5.89	46744.3
25	LOC110030559	PebHLH025	Ⅲd	422	6.76	45848.4
26	LOC110022036	PebHLH026	Ⅲd	390	6.51	43206.4
27	LOC110037557	PebHLH027	Ⅲd	369	6.33	40542.2
28	LOC110020026	PebHLH028	Ⅲe	428	9.22	47625.2
29	LOC110019012	PebHLH029	Ⅲe	618	5.05	68088.2
30	LOC110020781	PebHLH030	Ⅲe	647	5.34	70945.2
31	LOC110029484	PebHLH031	Ⅲe	651	5.47	71499.8
32	LOC110031135	PebHLH032	Ⅲf	645	5.21	73134.6
33	LOC110032926	PebHLH033	Ⅲf	802	6.19	91244
34	LOC110029054	PebHLH034	Ⅲf	563	6.21	63886
35	LOC110039474	PebHLH035	Ⅳa	426	9.5	46772.9
36	LOC110019052	PebHLH036	Ⅳa	345	8.33	37638.3
37	LOC110022303	PebHLH037	Ⅳa	430	7.3	47525.3
38	LOC110032203	PebHLH038	Ⅳb	357	6.71	39379
39	LOC110035778	PebHLH039	Ⅳc	233	5.77	25667.1
40	LOC110032515	PebHLH040	Ⅳc	232	5.5	26168.5
41	LOC110032689	PebHLH041	Ⅳd	436	5.97	49082.6
42	LOC110020178	PebHLH042	Ⅳd	512	7.83	57106.5
43	LOC110021888	PebHLH043	Ⅳd	182	11.07	20191.7
44	LOC110037962	PebHLH044	Ⅳd	204	11.12	22171.2
45	LOC110022303	PebHLH045	Ⅴa	281	4.99	31431.4
46	LOC110018179	PebHLH046	Ⅴa	238	5.44	26804.6
47	LOC110031680	PebHLH047	Ⅴa	252	9.67	28025.3
48	LOC110026561	PebHLH048	Ⅴb	249	8.77	26808.5
49	LOC110035910	PebHLH049	Ⅴb	197	8.64	21136.8
50	LOC110027860	PebHLH050	Ⅴb	328	5.01	35654.7
51	LOC110018329	PebHLH051	Ⅴb	608	6.39	65879.1
52	LOC110022360	PebHLH052	Ⅶa	311	7.09	33916.8
53	LOC110023577	PebHLH053	Ⅶa	501	8.1	56225.6
54	LOC110028745	PebHLH054	Ⅶa	480	5.73	53162.2
55	LOC110018384	PebHLH055	Ⅶa	457	6.61	51634.7
56	LOC110029952	PebHLH056	Ⅶa	376	8.05	40948.3
57	LOC110019326	PebHLH057	Ⅶb	304	9.67	34392.3
58	LOC110035700	PebHLH058	Ⅷa	219	4.85	24070.4
59	LOC110036577	PebHLH059	Ⅷa	182	9.28	20108.9
60	LOC110032091	PebHLH060	Ⅷb	231	9.73	25677
61	LOC110038706	PebHLH061	Ⅷb	259	5.76	29909.5
62	LOC110038867	PebHLH062	Ⅷb	349	6.38	38989.3
63	LOC110039132	PebHLH063	Ⅷb	337	4.51	37700
64	LOC110023840	PebHLH064	Ⅷc	288	5.08	31676.2
65	LOC110024572	PebHLH065	Ⅷc	294	7.04	33208.1
66	LOC110036012	PebHLH066	Ⅷc	257	8.46	29024.5
67	LOC110019350	PebHLH067	Ⅷc	119	10.74	13255.2
68	LOC110036968	PebHLH068	Ⅷc	382	6.79	40422.4
69	LOC110028186	PebHLH069	Ⅸ	374	8.93	40756.1
70	LOC110025933	PebHLH070	Ⅸ	357	8.09	39805.1
71	LOC110033266	PebHLH071	Ⅸ	359	6.05	39704.5
72	LOC110030947	PebHLH072	Ⅹ	111	9.47	12827.5
73	LOC110034924	PebHLH073	Ⅹ	302	5.7	33705.5
74	LOC110032814	PebHLH074	Ⅹ	320	4.62	35000.5
75	LOC110037241	PebHLH075	Ⅹ	163	10.52	18163.8
76	LOC110023134	PebHLH076	Ⅹ	134	10.38	14802.9
77	LOC110038249	PebHLH077	Ⅹ	141	5.09	15401.2
78	LOC110024398	PebHLH078	Ⅹ	289	5.37	31654
79	LOC110037346	PebHLH079	Ⅹ	343	7.09	37712.9
80	LOC110025567	PebHLH080	Ⅹ	343	6.41	38084.5
81	LOC110019336	PebHLH081	Ⅹ	447	6.75	49092.9
82	LOC110023687	PebHLH082	Ⅹ	296	9.54	32884.7
83	LOC110026404	PebHLH083	Ⅹ	234	6.52	25572.8
84	LOC110029396	PebHLH084	Ⅹ	269	6.24	29309
85	LOC110024841	PebHLH085	Ⅹ	178	8.76	20052.1
86	LOC110027618	PebHLH086	Ⅹ	85	8.52	9578.7
87	LOC110019477	PebHLH087	Ⅹ	141	12.13	16559.1
88	LOC110035591	PebHLH088	Ⅹ	663	5.24	74824.8
89	LOC110028100	PebHLH089	Ⅹ	593	5.39	65314.8
90	LOC110021484	PebHLH090	Ⅹ	867	6.12	96378.8
91	LOC110030512	PebHLH091	Ⅹ	916	6.36	100521
92	LOC110026164	PebHLH092	Ⅹ	446	6.68	45496.2
93	LOC110023589	PebHLH093	Ⅺ	319	6.26	34534.6
94	LOC110024459	PebHLH094	Ⅺ	336	7.64	36424.7
95	LOC110026053	PebHLH095	Ⅺ	318	6.53	35167.5
96	LOC110019818	PebHLH096	Ⅻ	318	6.68	35176.5
97	LOC110035414	PebHLH097	Ⅻ	316	7.73	35419.6
98	LOC110018361	PebHLH098	Ⅻ	467	6.52	51080.9
99	LOC110018257	PebHLH099	Ⅻ	329	8.22	37222.9
100	LOC110032459	PebHLH100	Ⅻ	267	8.65	29268.6
101	LOC110023496	PebHLH101	Ⅻ	326	6.75	35694.8
102	LOC110020252	PebHLH102	Ⅻ	162	8.29	18710.8
103	LOC110026201	PebHLH103	Ⅻ	215	6.44	24517.1
104	LOC110036832	PebHLH104	Ⅻ	406	5.5	44434.5
105	LOC110035592	PebHLH105	Ⅻ	406	6.42	44602.5
106	LOC110017834	PebHLH106	Ⅻ	349	9.99	38310.1
107	LOC110018709	PebHLH107	Ⅻ	360	6.41	39721.4
108	LOC110019683	PebHLH108	Ⅻ	221	8.06	24911.1
109	LOC110032891	PebHLH109	Ⅻ	333	6.96	37172.9
