# Supplementary material for: Genome-wide analysis of basic helix–loop–helix genes in Dendrobium catenatum and functional characterization of DcMYC2 in jasmonate-mediated immunity to Sclerotium delphinii
Source: Front Plant Sci. 2022 Aug 2;13:956210. doi: 10.3389/fpls.2022.956210 (PMC9378844; doi:10.3389/fpls.2022.956210)
Supplement: Supplementary file 4 [file Table_3.XLSX]

## Sheet: Table S3
Table S3 Characteristics of bHLH genes in A. shenzhenica
No.	Gene ID	Rename	Clade	Protein(aa)	pI	MW(Da)
1	AXF42_Ash016408	AsbHLH001	Ⅰa	137	10.21	15478.2
2	AXF42_Ash001055	AsbHLH002	Ⅰa	314	5.81	34272.7
3	AXF42_Ash015785	AsbHLH003	Ⅰa	222	9.91	24074.4
4	AXF42_Ash006197	AsbHLH004	Ⅰa	396	4.6	43112.1
5	AXF42_Ash009896	AsbHLH005	Ⅰa	310	5.29	34316.7
6	AXF42_Ash009699	AsbHLH006	Ⅰa	343	7.01	37821.9
7	AXF42_Ash018799	AsbHLH007	Ⅰb	288	8.67	31837.2
8	AXF42_Ash008910	AsbHLH008	Ⅰb	204	8.76	23205.5
9	AXF42_Ash004059	AsbHLH009	Ⅰb	271	4.47	29248.4
10	AXF42_Ash013091	AsbHLH010	Ⅱ	416	7.31	46074.8
11	AXF42_Ash009954	AsbHLH011	Ⅱ	403	5.22	44660.9
12	AXF42_Ash008273	AsbHLH012	Ⅲa	183	10.17	20658.2
13	AXF42_Ash008275	AsbHLH013	Ⅲa	197	4.69	21997
14	AXF42_Ash003486	AsbHLH014	Ⅲa	512	5.04	56545.2
15	AXF42_Ash015116	AsbHLH015	Ⅲa	310	6.35	34862
16	AXF42_Ash003913	AsbHLH016	Ⅲb	513	4.96	54265.3
17	AXF42_Ash017850	AsbHLH017	Ⅲb	286	4.58	31484.7
18	AXF42_Ash020763	AsbHLH018	Ⅲc	224	4.79	25379.7
19	AXF42_Ash021160	AsbHLH019	Ⅲd	518	6.44	56684.9
20	AXF42_Ash011085	AsbHLH020	Ⅲd	520	6.46	56921
21	AXF42_Ash014455	AsbHLH021	Ⅲd	408	6.2	44215.5
22	AXF42_Ash012558	AsbHLH022	Ⅲd	428	7.73	46002.5
23	AXF42_Ash009674	AsbHLH023	Ⅲd	492	6.75	52428.7
24	AXF42_Ash019606	AsbHLH024	Ⅲe	564	5.09	60096.6
25	AXF42_Ash009709	AsbHLH025	Ⅲe	630	5.76	69043.1
26	AXF42_Ash012547	AsbHLH026	Ⅲe	687	5.45	74504.6
27	AXF42_Ash020648	AsbHLH027	Ⅲf	623	5.05	70920.6
28	AXF42_Ash004236	AsbHLH028	Ⅳa	339	7.46	36564.9
29	AXF42_Ash003165	AsbHLH029	Ⅳa	350	6.27	37863.4
30	AXF42_Ash017606	AsbHLH030	Ⅳb	210	9.42	23549.4
31	AXF42_Ash015300	AsbHLH031	Ⅳb	300	7.57	33320.2
32	AXF42_Ash013300	AsbHLH032	Ⅳc	229	6.37	25252.4
33	AXF42_Ash009031	AsbHLH033	Ⅳc	232	7.35	25743.2
34	AXF42_Ash002580	AsbHLH034	Ⅳd	385	8.05	43831.8
35	AXF42_Ash005538	AsbHLH035	Ⅳd	335	10.07	37597.3
36	AXF42_Ash017114	AsbHLH036	Ⅳd	265	10.53	29226
37	AXF42_Ash020854	AsbHLH037	Ⅴa	364	6.84	40167.3
38	AXF42_Ash011950	AsbHLH038	Ⅴa	334	5.47	36953.1
39	AXF42_Ash006682	AsbHLH039	Ⅴb	205	10.64	22090.5
40	AXF42_Ash010840	AsbHLH040	Ⅴb	247	8.5	26765
41	AXF42_Ash008012	AsbHLH041	Ⅴb	278	7.91	30012.7
42	AXF42_Ash002806	AsbHLH042	Ⅶa	67	12.28	7702.9
43	AXF42_Ash005061	AsbHLH043	Ⅶa	285	5.07	32295.5
44	AXF42_Ash017058	AsbHLH044	Ⅷb	207	9.05	22137.1
45	AXF42_Ash006642	AsbHLH045	Ⅷb	273	9.24	30739.2
46	AXF42_Ash012787	AsbHLH046	Ⅷb	183	7.67	20153.9
47	AXF42_Ash000273	AsbHLH047	Ⅷb	332	9.92	36903.3
48	AXF42_Ash014567	AsbHLH048	Ⅷb	275	5.63	29923.9
49	AXF42_Ash013810	AsbHLH049	Ⅷb	199	9.33	21537.2
50	AXF42_Ash004334	AsbHLH050	Ⅷc	78	9.73	9161.8
51	AXF42_Ash014180	AsbHLH051	Ⅷc	269	9.07	30298.8
52	AXF42_Ash003771	AsbHLH052	Ⅷc	249	6.78	27182.5
53	AXF42_Ash021184	AsbHLH053	Ⅸ	352	7.43	38114.5
54	AXF42_Ash013682	AsbHLH054	Ⅸ	249	7.73	27381.6
55	AXF42_Ash017248	AsbHLH055	Ⅸ	396	8.47	42747.5
56	AXF42_Ash011012	AsbHLH056	Ⅹ	451	5.13	48656.5
57	AXF42_Ash020267	AsbHLH057	Ⅹ	294	8.62	32747.5
58	AXF42_Ash015079	AsbHLH058	Ⅹ	339	4.95	37320.4
59	AXF42_Ash011192	AsbHLH059	Ⅹ	160	7.34	17621.8
60	AXF42_Ash013637	AsbHLH060	Ⅹ	242	6.26	26220.1
61	AXF42_Ash014231	AsbHLH061	Ⅹ	339	6.4	37753.2
62	AXF42_Ash014875	AsbHLH062	Ⅹ	330	11.2	35956.6
63	AXF42_Ash008705	AsbHLH063	Ⅹ	397	5.02	42880.8
64	AXF42_Ash016474	AsbHLH064	Ⅹ	85	9.33	9649.8
65	AXF42_Ash002677	AsbHLH065	Ⅹ	93	8.51	10434.6
66	AXF42_Ash019351	AsbHLH066	Ⅹ	202	12.02	22210.3
67	AXF42_Ash005791	AsbHLH067	Ⅹ	170	11.47	19218.4
68	AXF42_Ash020706	AsbHLH068	Ⅺ	418	6.18	43590.5
69	AXF42_Ash020925	AsbHLH069	Ⅺ	318	6.17	33962.8
70	AXF42_Ash011751	AsbHLH070	Ⅺ	390	6.38	42144.2
71	AXF42_Ash005825	AsbHLH071	Ⅺ	336	12.08	36206.7
72	AXF42_Ash001805	AsbHLH072	Ⅻ	396	6.93	42484.1
73	AXF42_Ash001971	AsbHLH073	Ⅻ	431	6.85	47200.2
74	AXF42_Ash011365	AsbHLH074	Ⅻ	350	5.15	38482.3
75	AXF42_Ash001531	AsbHLH075	Ⅻ	260	7.67	28648.7
76	AXF42_Ash005429	AsbHLH076	Ⅻ	133	8.07	14776.7
77	AXF42_Ash013666	AsbHLH077	Ⅻ	393	6.32	43443.2
78	AXF42_Ash020143	AsbHLH078	Ⅻ	365	6.06	39777.2
79	AXF42_Ash004207	AsbHLH079	Ⅻ	476	4.78	51459
80	AXF42_Ash006140	AsbHLH080	Ⅻ	388	6.31	42409.4
81	AXF42_Ash002187	AsbHLH081	Ⅻ	255	8.21	28105.6
82	AXF42_Ash000631	AsbHLH082	Ⅻ	299	6.29	33912.9
83	AXF42_Ash011385	AsbHLH083	Ⅻ	250	9.93	28399.3
