# Supplementary material for: Genome-wide analysis of basic helix–loop–helix genes in Dendrobium catenatum and functional characterization of DcMYC2 in jasmonate-mediated immunity to Sclerotium delphinii
Source: Front Plant Sci. 2022 Aug 2;13:956210. doi: 10.3389/fpls.2022.956210 (PMC9378844; doi:10.3389/fpls.2022.956210)
Supplement: Supplementary file 5 [file Table_4.XLSX]

## Sheet: Tissure Organs
Table S4 Expression data of DcbHLHs in different tissues and organs of D. catenatum
GeneID	Leaf	Root	Gree	rootw	stem	flow	sepa	labe	poll	gyno
DcbHLH001	0	0	0	0	0	0	0	0	0	0.09
DcbHLH002	0	0	0	0	0.04	0.09	0	0.19	0.46	0.88
DcbHLH003	0.08	0.08	0.09	1.09	0.34	17.85	30.71	16.61	0	8.34
DcbHLH004	1.34	0	0.24	0.37	0.11	0.16	0.29	0.04	0.24	0.04
DcbHLH005	12.93	16	13.08	16.87	2.26	17.85	0.42	0.6	3.14	13.17
DcbHLH006	0.95	3.55	0.41	3.2	1.36	0.8	0.23	0.86	0.4	0.91
DcbHLH007	0	2.6	1.02	3.41	1.22	0.84	0.05	0	0	0.72
DcbHLH008	0	1.42	0.93	0.43	0.71	4.33	0	0	0	2.41
DcbHLH009	4.99	0.34	0.34	2.31	1.42	22.08	6.57	1.71	0.09	12.08
DcbHLH010	0	0	0.07	0.06	0	0	0	0	0.22	0.06
DcbHLH011	71.66	132.48	127.41	62.03	83.38	90.94	80.81	92.59	0.25	86.61
DcbHLH012	101.17	59.93	60.07	40.38	144.29	70.32	39.55	56.28	1.74	42.33
DcbHLH013	0.93	1.05	0.53	0.63	3.94	2.11	0.9	1.09	0.1	4.96
DcbHLH014	0	0	0	0	0	1.62	1	0.22	0.77	0.25
DcbHLH015	0.2	0.25	0	0.64	0	1.72	0.14	0	0.2	0
DcbHLH017	13.2	3.18	0.87	5.4	8.2	36.9	18.69	4.2	8.14	16.71
DcbHLH018	3.9	29.81	17.25	48.81	1.95	26.04	1.26	1.44	1.31	22.09
DcbHLH019	0.35	0.66	0.05	0.88	1.42	1.22	18.55	2.12	16.72	34.48
DcbHLH020	4.85	10.83	8.17	8.91	12.01	4.7	5.13	10.02	204.2	8.01
DcbHLH021	3.48	7.4	12.82	13.16	8.53	12.29	85.22	4.5	33.25	115.74
DcbHLH022	0.42	1.7	1.18	4.76	3.91	8.17	1.38	0.64	0.25	8.53
DcbHLH023	1.54	14.56	3.32	15.3	5.53	47.32	35.68	21.06	3.58	75.18
DcbHLH024	0	0	0	0.09	0	0	0	0	0	0.09
DcbHLH025	0.1	4.37	5.58	17.46	0.41	1.67	53.19	0.74	0.12	176.88
DcbHLH026	10.11	25.98	20.71	18.21	10	17.74	9.83	9.8	21.8	25.76
DcbHLH027	20.18	41.22	45.44	25.53	36.69	13.08	17.99	15.59	161.33	35.1
DcbHLH028	2.5	14.9	20.91	35.06	5.02	12.8	28.93	7.44	67.6	56.22
DcbHLH029	64.31	15.79	16.83	11.85	20.05	17.16	27.93	21.26	1.64	20.5
DcbHLH030	1.63	7.03	8.02	9.34	6.05	32.95	13.79	7.46	0.27	46.42
DcbHLH031	1.58	0.93	1.04	1.01	5.26	2.8	0.07	0	0.02	0.35
DcbHLH032	0.03	9.04	5.44	25.89	0.4	0.19	0.33	0.03	0.02	0.33
DcbHLH033	0.07	9.92	2.26	22.53	1.15	5.1	0.83	3.22	0	2.22
DcbHLH034	0.17	28.19	45.7	50.47	0.12	0.04	0.08	0	0.09	0
DcbHLH035	1.94	7.48	7.66	6.68	3.42	3.86	10.28	4.23	8.74	18.08
DcbHLH036	13.82	18.37	18.58	13.26	17.97	14.88	10.23	13.05	27.37	13.31
DcbHLH037	10.93	27.69	23.41	52.39	13.23	44.16	89.88	76.47	92.99	77.12
DcbHLH038	29.12	28.86	26.7	32.04	29.33	52.67	33.98	46.47	174.76	40.16
DcbHLH039	60.88	107.56	92.47	46.89	51.31	53.14	83.6	85.36	21.01	91.49
DcbHLH040	38.98	82.79	75.77	68.06	55.92	68.91	48.23	61.98	41.1	87.66
DcbHLH041	1.18	3.18	3.95	1.9	0.46	1.5	4.63	0.48	0	1.71
DcbHLH042	0.03	0.1	0.24	0.08	0	0.04	0.1	0.25	0	0.03
DcbHLH043	0	0	0	0.27	0.13	0.21	0.46	0	0.05	0.96
DcbHLH044	0.06	0	0	0	0.12	0.06	1.17	1.86	111.65	2.89
DcbHLH045	14.85	33.16	32.71	43.13	18.81	24.31	35.62	25.26	6.29	30.26
DcbHLH046	6.31	9.02	7.71	3.21	5.66	7.79	2.96	3	0.05	3.55
DcbHLH047	24.76	3.3	3.4	3.73	39.45	6.42	8.03	9.96	6.65	9.93
DcbHLH048	0.14	6.15	5.34	1.69	23.21	0.63	0.63	0.74	0.04	0.91
DcbHLH049	52.36	38.36	46.11	28.28	72.52	24.35	43.02	41.89	0.07	35.49
DcbHLH050	0	2.93	2.04	2.2	0	0.86	0.25	0.2	3.23	2.12
DcbHLH051	0.44	6.91	7.71	9.16	1.42	5.82	0.76	0.74	0	4.19
DcbHLH052	157.55	27.83	50.2	21.99	52.37	32.09	18.31	22.51	0	21.56
DcbHLH053	1.82	5.54	3.51	4.08	6.2	14.45	6.32	20.15	0.49	22.63
DcbHLH054	0.6	5.94	4.02	2.69	0.88	10.05	3.09	0.03	0.05	9.04
DcbHLH055	2.7	7.82	7.38	6.52	6.88	16.24	28.52	19.33	0.02	29.34
DcbHLH056	4.21	3.89	8.15	4.99	7.63	18.66	46.79	30.1	0	61.23
DcbHLH057	57.19	9.34	18.91	35.86	0.7	16.8	11.91	1.68	0.33	6.85
DcbHLH058	0	0	0	0.04	0	6.25	0.11	2.03	21.41	0.26
DcbHLH059	0	0	0	0.3	0	0.64	0	0.96	12.67	0
DcbHLH060	0.12	0	0	0	0	0.07	0.06	0.07	0.14	0
DcbHLH062	0.04	1.4	1.65	0.18	0	10.42	0	0	0.07	1.69
DcbHLH063	0.06	0.36	0.07	1.07	0	0.21	0	0.36	4.87	0.58
DcbHLH064	0	0	0	0	0	0	0.08	0	0.06	0
DcbHLH065	0.61	21.35	0.98	0.65	1.01	2.15	6.02	4.39	0.13	12.61
DcbHLH066	0.34	0.06	0	1.53	0.37	0.16	0	0	0.71	0.41
DcbHLH067	0	0	0	0	0.74	0	0	0	0	0
DcbHLH068	0	0.08	0	0.26	0	0.05	0.04	0	0.03	2.12
DcbHLH069	0	0.11	0	0.69	0	0.4	0.12	0	0.04	0
DcbHLH070	0	0	0	0.36	0	0	0	0	0	0
DcbHLH071	0	0.09	0	0.84	0	0.72	0.26	0.22	0	0.46
DcbHLH072	18.87	52.36	65.48	24.26	41.01	8.55	28.31	21.03	15.27	21.5
DcbHLH073	27.67	26.73	25.58	16.43	38.62	11.18	6.52	5.8	2.52	7.89
DcbHLH074	35.03	12.98	17.76	6.88	23.96	6.85	13.2	5.15	2.65	6.74
DcbHLH075	21.18	21.65	27.73	13.7	31.54	4.03	27.32	9.2	0.99	37.31
DcbHLH076	2.76	7.24	8.64	2.12	4.78	3.56	2.98	1.55	0	7.47
DcbHLH077	1.01	8.88	6.63	0.9	3	4.82	1.45	1.35	0.15	2.16
DcbHLH078	0.3	0.28	0.5	0	0.15	1.31	0	0.5	0	0.15
DcbHLH079	0	0.7	1.19	0.64	0.27	0.28	0	1.98	0	0.07
DcbHLH080	0.58	5.8	7.67	5.3	6.53	2.94	2.98	1.17	0	7.1
DcbHLH081	1.79	6.61	7.89	3.3	8.66	3.45	5.32	3.7	0	11.48
DcbHLH082	0.28	49.09	11.08	7.84	35.17	9.18	1.3	0.58	0	31.21
DcbHLH083	12.57	7.97	19.74	4.28	29.09	19.94	13.67	14.04	0	30.68
DcbHLH084	42.92	45.38	64.22	18.48	59.93	31.49	44.99	34.2	0.03	66.34
DcbHLH085	3.38	4.25	3.58	3.1	3.92	4.4	3.4	1.54	0	7.29
DcbHLH086	1.04	4.59	2.62	3.79	3.04	10.15	1.59	2.47	20.85	2.84
DcbHLH087	0.09	1.13	0.88	1.31	1.26	1.48	1.15	0.97	2.52	0.22
DcbHLH088	0.5	0.31	0	0	0	12.93	18.23	2.17	0	2.34
DcbHLH089	0.84	4.72	0.64	17.04	0.99	31.57	46.05	1.25	0.1	10.85
DcbHLH090	0.45	3.46	0.79	14.89	11.89	5.21	2.47	1.49	0.1	3.53
DcbHLH091	7.13	19.07	30.44	23.91	19.48	44.25	5.02	12.24	50.67	15.97
DcbHLH092	0	0	0.23	0.3	0.08	0.32	0.21	0.55	12.39	0.12
DcbHLH093	7.37	30.02	33	17.4	23.58	14.87	10.1	10.54	0.09	25.15
DcbHLH094	20.93	29.72	28.9	22.58	21.56	38.89	17.55	31.09	131.98	23.42
DcbHLH095	14.05	19.3	20.72	17.64	44.13	45.45	20.37	29.29	4.03	37
DcbHLH096	0.42	11.41	4.72	14.9	2.52	12.16	2.7	0.51	0.76	6.93
DcbHLH097	1.11	8.44	7.42	9.49	4.41	48.65	29.35	4.64	0	40.96
DcbHLH098	9.12	16.47	10.67	25.03	15.66	33.24	32.8	20.9	0.08	56.06
DcbHLH099	25.22	2.18	0.5	0.38	0.81	0.75	8.77	0.94	0.03	1.54
DcbHLH100	16.12	24.82	19.49	38.69	53.18	77.8	117.22	109.32	16.96	82.55
DcbHLH101	15.89	24.98	8.89	38.47	26.6	90.26	37.6	29.53	7.74	114.45
DcbHLH102	1.07	0.28	0	0	0.31	0	0	0	0	0.61
DcbHLH103	19.14	126.19	90.42	75.47	62.54	16.78	100.71	59.63	2.6	50.29
DcbHLH104	35.59	10.88	11.24	15.72	17.07	19.59	85.86	55.89	0.36	45.24
DcbHLH105	7.83	31.43	38.23	35.14	13.6	13.22	8.78	0.67	0	17
DcbHLH106	2.45	11.09	5.09	35.5	9.01	2.76	1.12	0.02	0.02	3.08
DcbHLH107	6.99	3.28	6.19	4.03	6.63	6.45	6.68	9.04	0.02	7.05
DcbHLH108	0	0.08	0	0	0.41	0.95	0	0	0	0.33
