# Supplementary material for: Genome-wide analysis of basic helix–loop–helix genes in Dendrobium catenatum and functional characterization of DcMYC2 in jasmonate-mediated immunity to Sclerotium delphinii
Source: Front Plant Sci. 2022 Aug 2;13:956210. doi: 10.3389/fpls.2022.956210 (PMC9378844; doi:10.3389/fpls.2022.956210)
Supplement: Supplementary file 6 [file Table_5.XLSX]

## Sheet: Cold
Table S5 DcbHLHs expression data of D. catenatum under cold stress
GeneID	Cold1	Cold2	Cold3	Control1	Control2	Control3	Cold	Control
DcbHLH001	0	0	0.065931	0	0	0	0.021977	0
DcbHLH003	1.08043	2.45321	3.4004	0.897384	2.24665	1.9109	2.31134	1.68498
DcbHLH004	2.39974	2.54275	1.81467	2.54907	1.56406	3.24244	2.25239	2.45185
DcbHLH005	15.2553	12.7343	9.10648	2.93233	8.35208	5.63253	12.3653	5.63898
DcbHLH006	0.450214	1.67896	0.273556	0.35665	0.256728	0.979274	0.80091	0.530884
DcbHLH007	0.107787	0.077688	0.498633	0	0.075167	0	0.228036	0.0250557
DcbHLH008	0	0.0509	0	0	0	0	0.0169667	0
DcbHLH009	3.7248	4.4042	7.15878	0.588727	0.483978	0.800659	5.09593	0.624455
DcbHLH011	66.6653	71.8627	59.9748	53.321	69.1402	65.3021	66.1676	62.5878
DcbHLH012	51.8303	59.8117	46.7147	35.2501	50.1625	44.1175	52.7856	43.1767
DcbHLH013	0.242331	0.039849	0.212684	4.69055	1.14271	1.18274	0.164955	2.33867
DcbHLH015	0	0.056661	0	0	0	0.053708	0.018887	0.0179027
DcbHLH017	50.5358	71.468	44.965	20.7222	32.9785	27.4367	55.6563	27.0458
DcbHLH018	15.7394	10.8222	15.055	3.21454	1.16075	2.19774	13.8722	2.19101
DcbHLH019	1.50877	3.9534	5.65612	113.018	10.1713	8.45145	3.7061	43.8803
DcbHLH020	4.66797	5.24881	5.34663	9.68563	6.25208	5.58618	5.08781	7.17463
DcbHLH021	20.1106	24.3563	20.8673	16.9742	11.8567	12.5207	21.778	13.7839
DcbHLH022	4.54491	6.05105	4.39505	2.89223	3.21195	4.39095	4.997	3.49837
DcbHLH023	2.624	1.86356	3.01835	19.9752	16.319	13.4099	2.50197	16.568
DcbHLH024	0	0	0	0.139642	0.14599	1.14141	0	0.475681
DcbHLH025	49.469	55.5938	48.723	22.8699	2.20471	2.72872	51.2619	9.26778
DcbHLH026	43.9556	48.5538	38.5555	71.1264	48.2213	43.1846	43.6883	54.1774
DcbHLH027	38.2279	44.6441	21.9267	110.045	95.7198	99.2761	34.9329	101.68
DcbHLH028	2.87204	65.0741	47.1832	36.6727	19.7684	0.37517	38.3765	18.9388
DcbHLH029	23.9802	19.8883	28.1683	11.8233	12.068	10.9935	24.0122	11.6283
DcbHLH030	2.01627	2.1541	2.36614	6.28404	5.35328	3.55132	2.17884	5.06288
DcbHLH031	0.060334	0.100507	0.222713	0.038519	0.058727	0.056816	0.127851	0.051354
DcbHLH032	0.350181	0.151798	0.452643	3.58654	0.814243	1.70181	0.318207	2.0342
DcbHLH033	1.49921	2.68415	6.14808	10.5609	15.7791	15.358	3.44381	13.8993
DcbHLH034	0.062232	0.033372	0.149065	0.663998	0.341505	0.388297	0.0815562	0.4646
DcbHLH036	21.2345	24.2717	18.9294	14.4043	17.0405	18.2401	21.4785	16.5616
DcbHLH037	9.9708	10.7174	12.2082	15.495	11.5696	10.9698	10.9655	12.6781
DcbHLH038	31.043	34.7599	30.9912	29.7778	24.5981	23.644	32.2647	26.0066
DcbHLH039	61.2561	59.0413	60.3182	49.5925	51.0368	46.8751	60.2052	49.1682
DcbHLH040	112.574	123.715	106.864	105.047	115.661	104.663	114.384	108.457
DcbHLH041	5.18326	4.87879	4.71517	2.01159	3.32762	2.99331	4.92574	2.77751
DcbHLH042	0	0	0	0.086406	1.33214	0.597013	0	0.671852
DcbHLH043	0	0.220545	0.347053	0.833811	0.585233	0.125954	0.189199	0.514999
DcbHLH044	0.046135	0.099709	0.066199	3.75546	0.792931	0.418524	0.070681	1.65564
DcbHLH045	28.03	35.9257	27.4617	22.377	18.9511	22.1379	30.4725	21.1553
DcbHLH046	0.995356	2.07716	1.27769	2.97207	2.49428	2.80131	1.45007	2.75589
DcbHLH047	6.51072	5.90247	5.03557	6.29714	7.74573	6.67025	5.81625	6.90437
DcbHLH048	0	0.082018	0	0	0.178516	0.22318	0.0273393	0.133899
DcbHLH049	13.623	15.9071	11.4469	28.4272	20.9149	26.5993	13.659	25.3138
DcbHLH050	0.09459	0.041485	0.138105	0.177612	0.099747	0.599022	0.0913933	0.292127
DcbHLH051	0.169158	0.202262	1.14825	0.078457	0.258629	0.066618	0.506557	0.134568
DcbHLH052	91.8909	117.759	65.672	31.9439	49.8906	47.5698	91.7741	43.1348
DcbHLH053	1.51259	2.50286	2.33357	2.87248	2.56256	3.51548	2.11634	2.98351
DcbHLH054	11.0732	11.293	8.69282	13.1642	16.6076	19.3479	10.353	16.3732
DcbHLH055	2.5472	3.23994	3.01438	6.07733	5.20572	6.98074	2.93384	6.08793
DcbHLH056	2.53806	3.08721	2.60865	5.4376	5.01235	5.36697	2.74464	5.27231
DcbHLH057	181.19	143.504	162.505	53.4691	66.6514	68.4855	162.4	62.8687
DcbHLH058	0.116281	0.325849	0.10562	0	0.121514	0.087413	0.182583	0.0696423
DcbHLH059	0	0	0.073345	0	0	0	0.0244483	0
DcbHLH060	1.75532	2.19803	1.04116	1.00249	0.850712	1.27262	1.66484	1.04194
DcbHLH062	0.616077	1.6082	0.846768	6.80516	2.14732	4.6713	1.02368	4.54126
DcbHLH063	0.508807	0.46104	1.21143	4.72563	1.05532	2.49368	0.727091	2.75821
DcbHLH064	2.52142	3.23905	1.88297	2.1797	1.39342	1.11969	2.54781	1.56427
DcbHLH065	4.38258	4.84518	1.17612	50.0618	41.1926	41.097	3.46796	44.1172
DcbHLH066	0.968516	1.37151	0.789803	0.828951	0.803683	1.30985	1.04328	0.980827
DcbHLH067	0	0.079865	0	0	0	0	0.0266217	0
DcbHLH071	0.039996	0	0	0.122832	0	0	0.013332	0.040944
DcbHLH072	29.4014	36.9947	24.0675	29.5698	32.4523	36.4455	30.1546	32.8225
DcbHLH073	19.7597	22.2036	16.7175	14.7581	25.052	21.3314	19.5603	20.3805
DcbHLH074	58.1	57.3605	46.5905	43.54	40.5325	46.7998	54.017	43.6241
DcbHLH075	50.3391	56.9593	30.3099	36.0461	38.2744	40.9656	45.8694	38.4287
DcbHLH076	0.405696	0.507571	0.413045	0.886157	0.466839	0.708758	0.442104	0.687251
DcbHLH077	0.839766	0.621695	0.756675	0.127337	0.845011	0.77862	0.739379	0.583656
DcbHLH078	0.296798	0	0	0.357465	0.240869	0.822879	0.0989327	0.473738
DcbHLH079	0.249936	0.263299	0.479003	0.375064	0.213435	0.264279	0.330746	0.284259
DcbHLH080	0.22785	0.297302	0.526228	1.47975	0.252002	0.690641	0.35046	0.807465
DcbHLH081	0.377812	0.291672	0.188741	0.776162	0.955647	0.525455	0.286075	0.752421
DcbHLH082	2.66045	4.60157	1.73493	26.0117	15.896	11.7883	2.99898	17.8987
DcbHLH083	14.2008	14.8924	12.6177	6.00463	7.04487	6.66925	13.9036	6.57292
DcbHLH084	24.9043	30.5324	25.528	13.8843	14.3922	11.9419	26.9882	13.4061
DcbHLH085	1.54942	2.19709	1.46787	0.403635	0.84614	0.830729	1.73813	0.693501
DcbHLH086	2.83677	2.25051	2.93797	5.37681	2.0831	3.90725	2.67508	3.78905
DcbHLH087	1.45771	1.71909	1.12328	3.93419	2.00345	2.06656	1.43336	2.66806
DcbHLH088	1.41099	2.63495	1.44327	1.1345	0.874303	0.743791	1.82974	0.917532
DcbHLH089	10.7704	14.7913	10.5717	26.8933	15.2229	17.1973	12.0445	19.7712
DcbHLH090	0.100819	0.328732	0.292029	0.901033	0.73655	0.714779	0.240527	0.784121
DcbHLH091	7.6424	7.94246	8.47012	8.12731	6.9373	6.76772	8.01833	7.27744
DcbHLH092	0.096932	0	0.254074	0.060214	0.100311	0.147355	0.117002	0.102627
DcbHLH093	5.71867	7.12813	5.6677	11.2173	9.78707	10.4256	6.1715	10.4767
DcbHLH094	15.6842	16.4571	14.9468	14.6944	13.5793	13.9347	15.696	14.0694
DcbHLH095	28.1394	29.2054	22.5482	19.6785	20.1465	18.6938	26.631	19.5063
DcbHLH096	0.621413	0.224651	1.12984	0.092867	0.277688	0.420012	0.658636	0.263522
DcbHLH097	4.0442	2.69393	6.81367	2.94325	4.88383	2.99798	4.51727	3.60835
DcbHLH098	13.1884	11.0492	20.9651	4.92679	7.4032	5.67592	15.0676	6.00197
DcbHLH099	50.1535	39.4557	52.4435	13.8271	11.6111	13.0748	47.3509	12.8377
DcbHLH100	29.7039	41.112	30.7289	18.9572	28.9287	20.6968	33.8483	22.8609
DcbHLH101	6.00313	8.98032	11.2314	5.92962	6.0324	5.81412	8.73829	5.92538
DcbHLH102	5.62735	8.03678	3.48677	1.28362	0.754137	1.16343	5.71697	1.06706
DcbHLH103	7.24502	7.35601	8.62092	8.13151	7.8112	5.58933	7.74065	7.17735
DcbHLH104	16.9307	13.5402	17.9373	11.182	15.2656	12.0501	16.1361	12.8325
DcbHLH105	7.01244	5.40815	14.7853	3.68739	4.71628	3.49746	9.06863	3.96704
DcbHLH106	58.1953	66.6044	53.1856	20.4464	23.7863	23.8278	59.3284	22.6868
DcbHLH107	9.07183	5.63513	7.35058	5.56566	4.39626	6.02766	7.35251	5.32986
DcbHLH108	0	0.032335	0.062934	0	0.034068	0	0.0317563	0.011356
