# Supplementary material for: Genome-wide analysis of basic helix–loop–helix genes in Dendrobium catenatum and functional characterization of DcMYC2 in jasmonate-mediated immunity to Sclerotium delphinii
Source: Front Plant Sci. 2022 Aug 2;13:956210. doi: 10.3389/fpls.2022.956210 (PMC9378844; doi:10.3389/fpls.2022.956210)
Supplement: Supplementary file 8 [file Table_7.XLSX]

## Sheet: Salt
Table S7 DcbHLHs expression data of D. catenatum under salt stress
GeneID	leaf salt 0h	leaf salt 4h	leaf salt 12h	root salt 0h	root salt 4h	root salt 12h
DcbHLH001	0	0.037	0	0	0	0.491
DcbHLH002	0	0.119667	0.025	0.145	0.347	0.644
DcbHLH003	4.21733	2.106	9.808	0.37	0.153	0.195333
DcbHLH004	2.77467	2.26067	1.959	0.0593333	0.418	0.503
DcbHLH005	28.715	5.27567	2.68667	22.2757	2.356	2.811
DcbHLH006	0.282333	0.126667	1.49633	3.39433	1.91	0.971
DcbHLH007	0.0733333	0.477	0.615	1.62933	0.714333	0.342667
DcbHLH008	0	0	0.0213333	5.802	0.542667	0.147
DcbHLH009	0.370333	1.029	1.79233	0.474333	2.519	2.27233
DcbHLH010	0.029	0	0.0216667	0	0.134333	0.133
DcbHLH011	58.1007	64.28	48.5307	66.8653	124.577	85.62
DcbHLH012	91.423	59.978	64.857	40.4793	96.575	74.1617
DcbHLH013	1.729	12.7847	11.431	0.103333	10.962	2.63233
DcbHLH014	0	0	0.0863333	0	0.133333	0.144333
DcbHLH015	0.279	0.1	0	0.052	0	0.0276667
DcbHLH016	0.250333	0.275667	0.0603333	0	0.038	0.052
DcbHLH017	56.5043	16.694	17.7147	4.59233	1.992	3.648
DcbHLH018	10.3817	14.6463	6.61167	126.617	16.0047	16.201
DcbHLH019	5.955	289.065	15.7653	1.903	370.766	451.156
DcbHLH020	10.5977	73.4227	19.5763	4.91933	8.81833	6.99733
DcbHLH021	58.8423	15.2097	14.3257	22.0803	11.2633	24.9347
DcbHLH022	8.204	2.821	10.456	4.94567	1.782	0.908667
DcbHLH023	45.429	24.9687	9.72367	9.80333	7.01133	3.95333
DcbHLH024	0.0963333	0.373	2.76967	0.106333	0.325	5.75967
DcbHLH025	261.17	17.405	4.054	86.45	39.187	59.3507
DcbHLH026	47.821	245.202	150.09	28.805	45.1477	23.2127
DcbHLH027	105.332	101.971	80.7093	110.892	175.403	164.018
DcbHLH028	46.809	126.346	32.9893	61.1107	127.035	134.522
DcbHLH029	18.48	25.0163	27.3673	19.5417	30.3767	55.8043
DcbHLH030	2.50233	10.824	4.62033	1.90467	19.0457	5.87667
DcbHLH031	1.62067	2.89967	5.98633	1.28767	1.551	0.641667
DcbHLH032	2.376	6.216	1.11367	11.1477	18.7347	4.03967
DcbHLH033	5.11567	24.339	9.56567	10.267	10.233	5.21933
DcbHLH034	0.057	0.139667	0.091	8.04933	38.5483	23.0613
DcbHLH035	11.3937	4.75733	9.082	11.2977	5.927	8.24767
DcbHLH036	24.1597	13.7817	16.335	21.9537	15.9853	15.7673
DcbHLH037	14.566	14.29	20.3093	17.1983	34.6233	53.286
DcbHLH038	39.0677	37.27	32.8833	30.0383	61.8257	63.5157
DcbHLH039	71.321	61.8517	58.9403	88.007	47.9407	65.7753
DcbHLH040	103.645	120.147	65.2493	66.3527	65.16	65.9533
DcbHLH041	5.803	0.940333	1.54833	5.61767	3.11967	11.7747
DcbHLH042	0.0473333	0.048	0	0.101	0.297	1.646
DcbHLH043	0.607333	4.16033	0.632667	0.317667	37.7513	135.663
DcbHLH044	1.07633	50.9013	1.648	0.377333	137.154	430.99
DcbHLH045	35.4807	38.1157	28.0883	27.2333	43.158	32.7837
DcbHLH046	9.112	8.71267	10.0453	12.979	3.42267	2.602
DcbHLH047	17.796	8.04567	12.0957	1.28167	1.388	0.903333
DcbHLH048	0.532667	0.256333	0.280667	24.01	2.16867	3.01933
DcbHLH049	60.6187	73.615	54.814	62.0933	39.687	28.7207
DcbHLH050	0.435	0.256333	0.147333	8.263	0.709333	1.49733
DcbHLH051	0.643	0.254667	0.25	5.276	2.41167	1.54567
DcbHLH052	95.15	7.544	19.0187	55.1483	4.15467	3.87067
DcbHLH053	2.88667	3.21833	3.95233	4.22733	6.08333	2.62167
DcbHLH054	126.414	7.41633	1.80933	2.92967	1.41867	0.326
DcbHLH055	6.927	3.66567	4.34633	9.098	1.72967	2.40333
DcbHLH056	5.28867	3.23567	4.33433	6.459	1.38333	2.049
DcbHLH057	181.735	147.053	8.137	75.5263	34.251	32.9347
DcbHLH058	0.152667	0.071	0.0783333	0.02	0.098	0.037
DcbHLH059	0	0	0.0866667	0	0	0.0403333
DcbHLH060	0.372	0.279667	0.139333	0.322667	0.771333	0.351
DcbHLH061	0.887333	0.476333	0.774333	0.256333	0.548667	0.400667
DcbHLH062	1.02467	1.55167	2.626	13.4737	4.66333	2.68833
DcbHLH063	3.901	1.63767	4.75467	2.04567	4.79067	2.32533
DcbHLH064	6.61	2.47633	0.322333	0.0456667	0.148	0.099
DcbHLH065	57.011	0.995667	1.14733	0.402667	0.056	0.137333
DcbHLH066	7.31	0.426667	0.932	0.376667	0.0346667	0.0913333
DcbHLH067	0	0	0	0	0	0.075
DcbHLH068	0.0366667	0.41	0	0.0893333	0.108333	0
DcbHLH069	0	0	0	0.143	0.0773333	0.140333
DcbHLH070	0	0	0	0.675	0.098	0.0526667
DcbHLH071	1.26367	0.075	0.0183333	2.517	1.949	0.719333
DcbHLH072	51.186	16.7747	19.33	93.3493	32.3547	19.123
DcbHLH073	39.1127	20.637	18.4707	29.8033	9.637	5.47233
DcbHLH074	61.7063	45.6353	52.5617	26.7817	19.034	19.2377
DcbHLH075	74.5033	13.219	25.945	65.302	31.8273	38.41
DcbHLH076	1.92533	1.663	0.450333	1.80867	0.552	0.352
DcbHLH077	0.692333	0.589	0.190667	2.40033	0.628	0.308667
DcbHLH078	0.469333	0.850667	0.269	0.515667	0	0.366333
DcbHLH079	0.429333	0.182667	0.0243333	0.461667	0.078	0.0186667
DcbHLH080	1.558	3.96533	2.50733	8.77467	1.41567	1.63767
DcbHLH081	1.85967	2.47433	1.741	8.56433	16.9727	11.59
DcbHLH082	3.014	12.5207	44.885	103.608	46.3833	45.2563
DcbHLH083	8.08967	7.04567	13.2787	9.12633	3.05633	3.32167
DcbHLH084	22.4547	26.256	36.8403	18.329	8.129	5.46367
DcbHLH085	1.35633	0.515333	0.997	2.37833	0.759667	0.567333
DcbHLH086	8.66733	10.94	12.2023	7.11167	9.03367	8.10867
DcbHLH087	0.826333	0.811667	0.385333	1.374	1.961	1.08733
DcbHLH088	2.548	1.14167	0.245333	1.014	0.0923333	0.029
DcbHLH089	19.514	5.516	3.04133	3.95367	5.17867	1.77267
DcbHLH090	0.939	1.208	0.857	1.51667	1.82233	0.716
DcbHLH091	7.098	9.36967	10.586	36.238	20.9933	24.4253
DcbHLH092	0.602	0.948	0.553667	0.420667	1.43067	0.715
DcbHLH093	23.2627	25.4713	19.433	34.9163	54.7603	39.5117
DcbHLH094	35.1537	39.9573	32.21	37.8913	50.966	49.4443
DcbHLH095	34.5973	31.7537	31.6323	23.2227	29.8327	16.6537
DcbHLH096	0.437333	0.359333	0.355667	1.791	1.99467	1.11433
DcbHLH097	5.117	5.55867	2.799	8.15333	2.21533	1.38433
DcbHLH098	27.7987	10.6537	8.70567	7.64267	6.65267	3.61567
DcbHLH099	109.117	3.035	5.432	1.21667	0.181667	0.166333
DcbHLH100	61.5087	37.1767	31.5637	24.556	17.0203	12.6817
DcbHLH101	11.4297	9.49067	17.8617	19.2657	11.1577	6.54967
DcbHLH102	5.43433	0.681333	1.10733	7.28167	0.396667	0.646333
DcbHLH103	20.6327	20.711	12.15	87.8677	16.7623	10.763
DcbHLH104	63.1343	19.496	4.86167	19.729	9.44233	9.35
DcbHLH105	27.2	8.00767	5.317	12.1283	5.55233	2.70633
DcbHLH106	72.436	2.41733	1.583	7.32567	6.548	5.41333
DcbHLH107	1.27567	2.226	3.26467	0.184667	1.29267	2.675
DcbHLH108	0.333	0.068	0.0226667	0	0.123667	0.0603333
