# Supplementary material for: Genome-wide analysis of basic helix–loop–helix genes in Dendrobium catenatum and functional characterization of DcMYC2 in jasmonate-mediated immunity to Sclerotium delphinii
Source: Front Plant Sci. 2022 Aug 2;13:956210. doi: 10.3389/fpls.2022.956210 (PMC9378844; doi:10.3389/fpls.2022.956210)
Supplement: Supplementary file 9 [file Table_8.XLSX]

## Sheet: P1
Table S8 Expression data of DcbHLHs from MeJA and S. delphinii treatment in D. catenatum
GeneID	CK	P1	JA	P1+JA
DcbHLH003	0.329995	0.0428037	0	0.00988467
DcbHLH004	1.39821	0.827336	1.5498	0.868898
DcbHLH005	0.341362	0.188584	0.0325593	0.0316383
DcbHLH006	8.20655	4.13559	12.1063	1.82332
DcbHLH007	0.0577777	0.024271	0.053007	0
DcbHLH009	2.57121	1.38313	0.692143	0.847558
DcbHLH011	27.0575	26.2381	30.188	26.6131
DcbHLH012	17.7105	10.392	11.7304	10.1831
DcbHLH013	0.111574	0.0707707	0	0
DcbHLH015	0.288502	0.109584	0.110387	0.0516597
DcbHLH017	16.4238	7.1313	3.75608	2.14556
DcbHLH018	7.88499	8.89921	7.1711	2.05197
DcbHLH019	1.00366	14.406	1.15465	9.73124
DcbHLH021	5.28848	16.336	5.91763	13.4005
DcbHLH022	2.6302	1.75032	1.88936	0.634904
DcbHLH023	7.20353	2.29134	1.38245	1.20188
DcbHLH024	4.6801	2.29449	3.29371	2.34768
DcbHLH025	16.6351	12.8323	24.4226	34.9623
DcbHLH026	108.737	38.2935	53.49	38.1137
DcbHLH027	67.6603	119.109	105.772	130.884
DcbHLH028	80.4876	5.19179	255.294	84.5122
DcbHLH029	7.58326	20.1037	15.4101	24.2485
DcbHLH030	2.37613	1.52375	2.15062	1.80906
DcbHLH031	0.0593453	0.0189753	0.0264783	0
DcbHLH032	1.66536	0.527247	0.625242	0.538265
DcbHLH033	7.23475	3.13748	4.04978	5.743
DcbHLH034	0.0321509	0.0590637	0.0344297	0.269802
DcbHLH036	11.026	7.98466	8.32706	8.09958
DcbHLH037	21.0405	48.1905	32.265	37.7684
DcbHLH038	22.2103	30.1868	24.4466	28.0264
DcbHLH039	12.2505	12.1244	13.9699	13.1989
DcbHLH040	12.4271	9.29232	12.697	13.2582
DcbHLH041	0.507222	7.49146	0.453821	3.38775
DcbHLH042	0.0738917	4.36891	0.00781633	1.05313
DcbHLH043	0.127188	0.295761	0.183256	0.587907
DcbHLH044	0.185804	0.976614	0.900982	1.77363
DcbHLH045	16.1667	14.7478	15.7067	12.754
DcbHLH046	1.71359	1.36189	0.900834	1.22989
DcbHLH047	2.25309	2.36326	1.73964	1.1408
DcbHLH048	1.00687	1.19735	0.619969	0.170403
DcbHLH049	38.1239	36.6014	53.5472	56.484
DcbHLH050	0.100593	0.0923937	0.146731	0.0618303
DcbHLH051	0.274083	0.390027	0.445871	0.139075
DcbHLH052	27.3127	14.7414	21.3184	11.9716
DcbHLH053	2.39113	2.19794	0.544284	0.365755
DcbHLH054	3.20189	1.41127	1.62882	0.461338
DcbHLH055	5.37645	3.92087	3.85356	2.21968
DcbHLH056	5.88417	3.80308	3.66213	2.42605
DcbHLH057	4.24901	1.93097	1.21131	1.61885
DcbHLH058	0.30901	0.165688	0.246289	1.10599
DcbHLH059	0.091769	0.106571	0.0275013	0.0677807
DcbHLH060	0.0384257	0.071038	0.0156727	0.0354543
DcbHLH062	0.286849	0.401649	0.0935323	0.161278
DcbHLH063	0.974356	1.13455	1.25924	1.29427
DcbHLH064	0.0186763	0.187076	0	0
DcbHLH065	20.6094	11.8901	7.44846	4.57407
DcbHLH066	6.32627	2.08383	0.521714	0.0611411
DcbHLH067	0	0.0121777	0	0
DcbHLH070	0	0.15217	0	0
DcbHLH071	0	0.0134357	0.0258733	0
DcbHLH072	16.9295	9.81564	13.3684	11.7449
DcbHLH073	8.57707	7.88135	8.00304	7.27349
DcbHLH074	85.9446	35.8745	89.8812	43.3464
DcbHLH075	7.94119	9.69597	14.3156	10.1309
DcbHLH076	0.406083	0.068053	0.107122	0.0258183
DcbHLH077	1.15458	0.635903	1.04493	1.04239
DcbHLH078	0.253222	0.025819	0	0.038092
DcbHLH079	0.0200318	0.123494	0	0
DcbHLH080	1.68855	0.957283	1.99813	1.60496
DcbHLH081	1.85451	4.37742	2.23324	2.50068
DcbHLH082	17.8321	37.4111	15.2193	12.0704
DcbHLH083	10.9539	8.40266	11.4635	8.66872
DcbHLH084	57.5519	43.9845	62.038	51.4566
DcbHLH085	1.00415	0.589424	0.437181	0.481461
DcbHLH086	2.43668	1.92563	0.843832	0.985436
DcbHLH087	0.486368	0.237546	0.314259	0.095683
DcbHLH088	0.143284	0.0360833	0	0
DcbHLH089	1.16673	1.73879	0.6112	1.14464
DcbHLH090	0.325327	0.604042	0.117102	0.676391
DcbHLH091	7.67867	6.08431	6.5824	5.59624
DcbHLH092	0.391754	0.983068	0.411081	0.162776
DcbHLH093	8.41127	6.08039	8.006	7.04427
DcbHLH094	25.6239	24.1705	22.8308	22.6283
DcbHLH095	27.9417	20.0615	13.53	15.6216
DcbHLH096	0.23719	0.17872	0.313266	0.292231
DcbHLH097	4.33855	2.39405	2.42806	2.19937
DcbHLH098	5.04418	2.82307	1.9741	1.03241
DcbHLH099	20.4731	6.34533	1.73723	1.00404
DcbHLH100	8.16137	8.64205	8.58437	11.5327
DcbHLH101	9.8752	9.52289	9.2642	6.47206
DcbHLH102	0.223122	0.961267	0.237538	0
DcbHLH103	11.2698	6.70576	4.86999	5.41619
DcbHLH104	8.2416	5.18332	4.57991	4.3802
DcbHLH105	4.71793	3.65173	1.25697	1.69485
DcbHLH106	2.06086	1.32544	3.86056	5.60334
DcbHLH107	0.596424	0.859415	1.79613	0.726989
