# Supplementary material for: Genome-wide analysis of basic helix–loop–helix genes in Dendrobium catenatum and functional characterization of DcMYC2 in jasmonate-mediated immunity to Sclerotium delphinii
Source: Front Plant Sci. 2022 Aug 2;13:956210. doi: 10.3389/fpls.2022.956210 (PMC9378844; doi:10.3389/fpls.2022.956210)
Supplement: Supplementary file 10 [file Table_9.XLSX]

## Sheet: Table S9
Table S9 Disease index data of D. catenatum
time(h)	CK			P1			P1+Phe			P1+MeJA
24	0	0	0	8.33	12.5	10.42	27.08	25	29.17	4.17	4.17	4.17
30	0	0	0	20.83	16.67	18.75	33.33	25	25	8.33	12.5	12.5
38	0	0	0	41.67	37.5	45.83	29.17	33.33	45.83	29.17	29.17	29.17
48	0	0	0	59.33	62.5	66.67	51.38	54.17	62.5	66.67	58.33	56.94
72	0	0	0	79.16	66.67	70.83	66.67	75	79.16	62.5	66.67	62.5
