# Supplementary material for: Genome-wide analysis of basic helix–loop–helix genes in Dendrobium catenatum and functional characterization of DcMYC2 in jasmonate-mediated immunity to Sclerotium delphinii
Source: Front Plant Sci. 2022 Aug 2;13:956210. doi: 10.3389/fpls.2022.956210 (PMC9378844; doi:10.3389/fpls.2022.956210)
Supplement: Supplementary file 11 [file Table_10.XLSX]

## Sheet: Table S10
Table S10 The endogenous JAs contents after MeJA and S. delphinii treatment in D. catenatum
Treatment	Replicates	OPDA	JA-Ile	JA	MeJA
CK	CK-1	19.31192	0.21814	4.21630	0
CK	CK-2	20.35545	0.21940	4.18246	0
CK	CK-3	24.30155	0.20813	4.26115	0
P1	P1-1	164.16670	65.36674	108.88807	2.73183
P1	P1-2	170.45403	66.85818	115.01529	3.01366
P1	P1-3	168.33347	67.44600	124.45530	2.70210
JA	JA-1	55.47754	1.49833	126.66312	37.75217
JA	JA-2	61.75732	1.71062	123.63940	33.43948
JA	JA-3	54.29109	1.37927	109.67399	30.29678
P1+JA	P1+JA-1	168.76396	72.27641	186.47827	58.24422
P1+JA	P1+JA-2	187.86815	67.56087	203.60744	65.50500
P1+JA	P1+JA-3	168.19061	67.62770	190.24015	67.70235
Phe	Phe-1	22.18007	0.93297	5.10381	0
Phe	Phe-2	21.80591	0.98090	5.57550	0
Phe	Phe-3	21.85768	1.01322	5.35377	0
P1+Phe	P1+Phe-1	145.79798	35.49143	78.01129	2.30169
P1+Phe	P1+Phe-2	147.62144	34.56062	72.15063	2.08880
P1+Phe	P1+Phe-3	145.87130	37.98826	72.29217	2.17732
