# Supplementary material for: Genome-wide analysis of basic helix–loop–helix genes in Dendrobium catenatum and functional characterization of DcMYC2 in jasmonate-mediated immunity to Sclerotium delphinii
Source: Front Plant Sci. 2022 Aug 2;13:956210. doi: 10.3389/fpls.2022.956210 (PMC9378844; doi:10.3389/fpls.2022.956210)
Supplement: Supplementary file 12 [file Table_11.XLSX]

## Sheet: Table S10 
Table S10 Lesion size data of Arabidopsis myc2, myc3 and myc4 mutants
Lesion size/mm2	Col	myc2	myc3	myc4	coi1-1
Lesion size 1	30.0374	23.3707	23.4301	17.9304	34.5939
Lesion size 2	28.7689	24.1351	24.7807	20.8308	32.031
Lesion size 3	28.6352	24.5354	24.4211	22.5105	33.3717
average	29.1472	24.0137	24.2106	20.4239	33.3322
