# Supplementary material for: Genome-wide analysis of basic helix–loop–helix genes in Dendrobium catenatum and functional characterization of DcMYC2 in jasmonate-mediated immunity to Sclerotium delphinii
Source: Front Plant Sci. 2022 Aug 2;13:956210. doi: 10.3389/fpls.2022.956210 (PMC9378844; doi:10.3389/fpls.2022.956210)
Supplement: Supplementary file 13 [file Table_12.XLSX]

## Sheet: Table S11
Table S11 Lesion size data of Arabidopsis DcMYC2a-OE and DcMYC2b-OE plants
Lesion size/mm2	Col	35S::DcMYC2a	35S::DcMYC2b
Lesion size 1	21.5189	16.342	15.9869
Lesion size 2	20.5345	20.0269	13.7948
Lesion size 3	18.9045	17.7354	15.3285
average	21.7161	19.1549	16.0972
